# Supplementary material for: ZMYND8 protects breast cancer stem cells against oxidative stress and ferroptosis through activation of NRF2
Source: J Clin Invest. 2024 Jan 23;134(6):e171166. doi: 10.1172/JCI171166 (PMC10940091; doi:10.1172/JCI171166)
Supplement: Supporting data values [file jci-134-171166-s072.xlsx]

## Sheet: Figure 1A
Figure 1A	MDA-MB-231 SC	ZMYND8 KO	KO+WT	KO+K1007/1034R	KO+Y247A/N248A
1	0.953749	1.75892	0.703781	1.69115	1.69997
2	1.00076	1.6863	0.724814	1.51039	1.46077
3	0.987047	1.77724	0.698791	1.41899	1.73275
4	1.05845	1.7619	0.670436	1.60954	1.59872

## Sheet: Figure 1C
Figure 1C	Control	ZMYND8MMTV-cKO	ZMYND8K14-cKO
1	0.837676	1.17627	1.41104
2	1.10886	1.24674	1.56237
3	1.08008	1.30029	1.47276
4	0.973384	1.29876	1.63178

## Sheet: Figure 1E
Figure 1E	MDA-MB-231 EV	ZMYND8 OE
1	0.95	0.64
2	1.01	0.58
3	1.04	0.73

## Sheet: Figure 1H
Figure 1H	MDA-MB-231 SC	ZMYND8 KO	KO+WT	KO+K1007/1034R	KO+Y247A/N248A
1	1.01605	1.41853	1.02691	1.39636	1.39176
2	0.999752	1.43329	1.04101	1.49566	1.41923
3	0.984196	1.50608	1.06547	1.50371	1.40593

## Sheet: Figure 1J
Figure 1J	MDA-MB-231 SC	ZMYND8 KO	KO+WT	KO+K1007/1034R	KO+Y247A/N248A
1	1.02	0.89	0.91	0.81	0.83
2	0.99	0.87	0.83	0.89	0.85
3	0.99	0.84	0.87	0.83	0.86

## Sheet: Figure 1M
Figure 1M	4T1 SC	ZMYND8 KO
1	0.927283	3.08556
2	0.949044	5.04563
3	0.873874	5.89453
4	1.10539	4.77145
5	1.14441	4.85432

## Sheet: Figure 2B
Figure 2B	MDA-MB-231 SC	ZMYND8 KO	KO+NAC	KO+[GSH-EE]
1	215	25	91	103
2	157	35	87	87
3	169	36	88	103

## Sheet: Figure 2C
Figure 2C	MDA-MB-231 SC	ZMYND8 KO	KO+NAC	KO+[GSH-EE]
1	1.95762	1.54717	1.77885	1.74561
2	1.91351	1.55172	1.79592	1.83333
3	1.98305	1.5383	1.76042	1.80583

## Sheet: Figure 2E
Figure 2E	MCF-7 SC			ZMYND8 KO1			ZMYND8 KO2
	1	2	3	1	2	3	1	2	3
Vehicle	264	271	300	99	91	93	97	97	93
NAC				189	179	195	162	167	173
GSH-EE				242	209	256	217	216	201

## Sheet: Figure 2F
Figure 2F	MDA-MB-231 SC	ZMYND8 KO	KO+NAC
1	3.57	1.32	2.5
2	3.22	1.18	2.81
3	3.45	1.83	3.43

[truncated: 64 more sheets: Figure 2G, Figure 3A, Figure 3C, Figure 3D, Figure 3F, Figure 3G, Figure 3H, Figure 3I, Figure 3J, Figure 3K, Figure 4C, Figure 4E, Figure 4G, Figure 4H, Figure 4I, Figure 6A, Figure 6C, Figure 6D, Figure 6E, Figure 6F …]
